# Supplementary material for: Identification of Niche-Specific Gene Signatures between Malignant Tumor Microenvironments by Integrating Single Cell and Spatial Transcriptomics Data
Source: Genes (Basel). 2023 Oct 31;14(11):2033. doi: 10.3390/genes14112033 (PMC10671538; doi:10.3390/genes14112033)
Supplement: Supplementary file 1 [file genes-14-02033-s001.zip › Supplementary_Tables.xlsx]

## Sheet: Table S1
Supplementary Table S1. Single Cell RNA Seq and 10X Visium slides
Cancer type	Visium Slides	Single Cell RNA-Seq Samples
BRCA		NYU_BRCA0
	NYU_BRCA1_Vis	NYU_BRCA1
	NYU_BRCA2_Vis	NYU_BRCA2
		NYU_BRCA3
GIST	NYU_GIST1_Vis	NYU_GIST1
	NYU_GIST2_Vis	NYU_GIST2
LIHC	NYU_LIHC1_Vis	NYU_LIHC1
		LIHC_Sharma7
		LIHC_Sharma9
		LIHC_Sharma14
OVCA	NYU_OVCA1_Vis	NYU_OVCA1
	NYU_OVCA2_Vis	NYU_OVCA2
		NYU_OVCA3
UCEC		NYU_UCEC1
		NYU_UCEC2
	NYU_UCEC3_Vis	NYU_UCEC3

## Sheet: Table S2
Supplementary Table S2. Number of cells in each sample
Cell names/ Samples	BRCA	GIST	LIHC	OVCA	UCEC
B cell	131	129	182	112	257
Chondrocytes	70	38	NA	12	6
DC	294	589	687	269	190
Endothelial cells	175	105	1016	86	25
Epithelial cells	33	84	230	5	1
Fibroblasts	32	14	14	21	61
Macrophage	397	368	1413	349	509
Malignant	2270	522	7010	2742	1086
Neutrophils	185	354	295	351	176
NK cells	274	1291	1390	181	249
Smooth muscle cells	45	57	11	51	NA
T cells	974	1068	2351	578	1160
Tissue stem cells	83	61	99	84	47

## Sheet: Table S3
Supplementary Table S3. Cell type markers of BRCA
BC	CH	DC	EN	EP	FB	MAC	MAL	NK	NE	SMC	TC	TSC
BCL2L11	CNN2	ATP2B1	ABLIM1		CXCL14	ACP5	ABCD3	CCL5	AHR	CHI3L1	CD48	COL18A1
ISG20	CREB3L1	CEBPD	ACKR1		EID1	AP1B1	ACADSB	HCST	B4GALT5	SDC3	CNOT6L	CRTAP
JCHAIN	FKBP10	GNA13	ADAMTS1		GLG1	APOC1	ACBD3		CSF1		CRYBG1	MAP3K20
RBM38	FOXP1	INSIG1	AQP1		PARVA	APOE	ACLY		ELF1		IL32	MCAM
	MAGED1	PTPN1	ARHGAP29		ZMAT3	ARHGAP18	ACSL3		ELL2		LEPROTL1	MYLK
	NBL1	RAP1A	BMPR2			ATP6V1F	ACTG1		GMFG		PIK3IP1	NOTCH3
	PPIB	STAT1	CD36			BRI3	ACTN4		IDS		SARAF	OAZ2
	RBM3	UBA52	CD93			C1QA	ADAR		KMT2E		ZFP36L2	RGS5
	RRBP1	WIPF1	CDKN1A			C1QB	ADIRF		LMO4
	RUNX1		CLEC14A			C1QC	AFDN		NCOA4
	SEC31A		CLIC4			CAPG	AFF3		NDEL1
	SEMA3C		COL15A1			CAPZB	AFTPH		NFKBIZ
	VGLL4		CRIM1			CD14	AGR2		PRNP
			DOCK9			CD81	AGR3		RNF149
			DPYSL2			CEBPA	AHCYL1		S100A9
			ECE1			CKLF	AKAP9		SDCBP
			EHD4			CLDN1	ALCAM		SEMA4D
			EMP1			CPM	ALDH9A1		SKIL
			ENG			CREG1	ANAPC11		SLC25A37
			EPAS1			CSTB	ANKRD30A		SYAP1
			ETS2			CTSB	AP1M2		TNFRSF1B
			FABP4			CTSD	AP2B1		TPSB2
			FKBP1A			CTSL	AP3S1		WARS
			HEG1			EMP3	APH1A
			HYAL2			FCGR2A	APLP2
			INSR			FCGRT	APMAP
			ITGA6			FXYD5	AQP3
			KLF2			GM2A	AR
			LEPROT			GNB4	ARF1
			MTUS1			GPNMB	ARF3
			NDRG1			GRB2	ARF4
			NPDC1			GRN	ARFGEF3
			NRP1			HEXA	ARFIP2
			PECAM1			HEXB	ARL6IP1
			PLPP1			HMOX1	ARRDC3
			PLVAP			IFNGR2	ARSD
			PPP3CA			LAIR1	ASAH1
			PRCP			LGALS3	ASH1L
			RAMP2			LGMN	ASPH
			RDX			LHFPL2	ATF3
			SEC14L1			LILRB4	ATF6
			SOCS3			LIMS1	ATP1A1
			SPRY1			LIPA	ATP1B1
			SPTBN1			MFSD1	ATP2A2
			STOM			MMP9	ATP5F1A
			SWAP70			MS4A7	ATP5F1B
			TGFBR2			MSR1	ATP5F1E
			TGM2			OLR1	ATP5IF1
			TJP1			PLD3	ATP5MC1
			TRIOBP			PLTP	ATP5MC2
			TXNIP			RAC1	ATP5MC3
			UGCG			RASSF4	ATP5PO
			UTRN			RNASET2	ATP6AP1
			VWA1			S100A10	ATP6AP2
			VWF			SCAMP2	ATP6V1G1
			WWTR1			SCPEP1	AUTS2
			YBX3			SDS	AZGP1
						SIRPA	B4GALT1
						SLCO2B1	BAG1
						SORL1	BAG3
						SPP1	BAMBI
						TFRC	BBX
						TMEM176B	BCAS1
						TREM2	BEX1
						ZYX	BHLHE40
							BLVRB
							BMI1
							BMPR1B
							BRD2
							BST2
							BTF3
							BTG2
							C12orf57
							C16orf72
							C1orf21
							C1orf43
							CA12
							CACUL1
							CALM2
							CALR
							CANX
							CAP2
							CAPN2
							CAPNS1
							CBX3
							CBX4
							CCDC47
							CCND1
							CCNG2
							CCNI
							CCNL1
							CCT2
							CCT3
							CCT7
							CD151
							CD164
							CD24
							CD46
							CD63
							CD9
							CDH1
							CEACAM6
							CERS2
							CERS6
							CFB
							CFL1
							CGN
							CHCHD2
							CHMP4B
							CHPT1
							CIRBP
							CLDN3
							CLDN4
							CLDN7
							CLEC3A
							CLIC1
							CLTC
							COA3
							COMMD3
							COPA
							COPZ1
							COX17
							COX4I1
							COX5B
							COX6B1
							COX6C
							COX7A2
							COX7C
							COX8A
							CPB1
							CRABP2
							CRACR2B
							CREB3L4
							CSNK1A1
							CSRNP1
							CST4
							CTBP2
							CTDSPL
							CTNNA1
							CTNND1
							CUTA
							CYB5A
							CYTH2
							DAP3
							DBI
							DCXR
							DDIT3
							DDR1
							DDX17
							DDX5
							DEGS2
							DHCR24
							DNAJA1
							DNAJB1
							DNAJC1
							DSP
							DSTN
							DUSP4
							DUSP5
							DYNC1LI2
							DYNLL1
							DYNLRB1
							DYNLT1
							ECH1
							ECHS1
							ECI1
							EDF1
							EEF2
							EFHD1
							EFNA1
							EGR3
							EIF1
							EIF4A3
							EIF4G1
							ELF3
							ELOB
							ELOVL5
							ELP2
							EMP2
							ENAH
							ENPP1
							ENSA
							EPCAM
							EPHX1
							EPRS
							ERBB2
							ERBB3
							ERGIC3
							ERH
							ESR1
							EVL
							F11R
							FAM162A
							FAM234B
							FARP1
							FASN
							FDFT1
							FKBP4
							FLNB
							FMOD
							FOSB
							FOXA1
							FUS
							GADD45G
							GALNT6
							GAPDH
							GATA3
							GDE1
							GDF15
							GFRA1
							GNAS
							GNG5
							GOLGA4
							GOLGB1
							GOLM1
							GOT2
							GPRC5A
							GPX4
							GRB7
							GRIA2
							GSPT1
							GSTM3
							GSTP1
							GUK1
							H1F0
							H1FX
							H2AFJ
							H2AFY
							H3F3B
							HACD3
							HAX1
							HDGF
							HDLBP
							HEBP1
							HES1
							HID1
							HIGD1A
							HIST1H2AC
							HIST1H2BD
							HIST2H2BE
							HK1
							HMGN1
							HNRNPA0
							HNRNPA2B1
							HNRNPDL
							HNRNPF
							HNRNPL
							HNRNPM
							HNRNPU
							HSBP1
							HSP90AA1
							HSP90AB1
							HSP90B1
							HSPA1A
							HSPA1B
							HSPA5
							HSPB1
							HSPE1
							IER2
							IER3
							IFI27
							IFI6
							IFIT1
							IFT122
							IGFBP2
							IGFBP5
							IGSF8
							IL6ST
							ILF2
							IRF1
							IRF2BP2
							IRF6
							IRX2
							IRX3
							IRX5
							ISG15
							ITPR1
							ITPR2
							JMJD1C
							JPT2
							JTB
							JUN
							JUNB
							JUND
							JUP
							KCTD3
							KDELR1
							KDM5B
							KIAA0040
							KIAA1324
							KIAA1522
							KIF5B
							KLF4
							KLF6
							KRT10
							KRT18
							KRT19
							KRT8
							KTN1
							LAMP1
							LAMP2
							LAMTOR2
							LAPTM4A
							LASP1
							LDLR
							LGALS3BP
							LGALS8
							LIMA1
							LMAN2
							LMNA
							LONP2
							LRP10
							LRP2
							LSR
							LTF
							LUC7L3
							LYPD3
							MAGED2
							MAL2
							MAN2A1
							MAP3K13
							MAPKAPK2
							MARCH6
							MARCKSL1
							MAZ
							MBOAT2
							MCCC2
							MDK
							METRN
							MGP
							MGST3
							MIDN
							MIEN1
							MINOS1
							MLF2
							MLPH
							MORF4L2
							MPC2
							MPZL1
							MSI2
							MSL1
							MUC1
							MX1
							MYDGF
							MYL12B
							MYL6
							MYO6
							MYOF
							MZT2B
							NAA20
							NAA38
							NAPA
							NAT1
							NAXE
							NCOR1
							NCSTN
							NDUFA1
							NDUFA13
							NDUFA2
							NDUFA3
							NDUFAB1
							NDUFB10
							NDUFB11
							NDUFB4
							NDUFB9
							NDUFC1
							NDUFC2
							NDUFS2
							NEBL
							NECTIN2
							NEDD4L
							NET1
							NEU1
							NFIC
							NME3
							NONO
							NPNT
							NQO1
							NR4A1
							NUCB2
							NUCKS1
							NUPR1
							OAT
							ORMDL3
							OSER1
							P4HB
							PAFAH1B3
							PARD6B
							PARP1
							PBX1
							PCM1
							PDCD4
							PDLIM3
							PDLIM5
							PDXDC1
							PEA15
							PEBP1
							PERP
							PGRMC1
							PIGT
							PIP
							PITX1
							PKIB
							PLAT
							PMEPA1
							PNP
							PNPLA2
							POLR2L
							PON2
							PPDPF
							PPP2R1A
							PPP2R2A
							PRDX1
							PRDX2
							PRDX3
							PRDX6
							PRPF19
							PRRC2C
							PRSS8
							PSMA7
							PSMB1
							PSMB4
							PSMD3
							PSMD8
							PSME1
							PTOV1
							PTP4A2
							PTPA
							PTPRF
							QSOX1
							RAB11FIP1
							RAB25
							RAB2A
							RAB5C
							RAB7A
							RABEP1
							RACK1
							RARRES3
							RASEF
							RBBP6
							RBBP7
							RBM39
							RBM8A
							REEP5
							RGS16
							RHOB
							RHOC
							RND1
							ROMO1
							RPN2
							RTRAF
							S100A13
							S100A14
							S100A16
							S100A6
							S100P
							SAP18
							SCAMP3
							SCARB2
							SCCPDH
							SCD
							SCGB1D2
							SCGB2A1
							SCGB2A2
							SCUBE2
							SDC4
							SEC14L2
							SEC23B
							SEC61B
							SEC62
							SELENBP1
							SELENOM
							SELENOP
							SEPHS2
							SEPT2
							SERF2
							SERP1
							SERTAD1
							SEZ6L2
							SH3BGRL
							SHC1
							SHROOM3
							SIAH2
							SKP1
							SLC12A2
							SLC19A2
							SLC25A39
							SLC38A1
							SLC38A2
							SLC39A6
							SLC44A1
							SLC44A2
							SLC44A4
							SLC7A8
							SLC9A3R1
							SLIRP
							SMIM14
							SMIM22
							SNRPB
							SNRPD2
							SOD1
							SON
							SOX4
							SOX9
							SPDEF
							SPINT2
							SPTSSA
							SQSTM1
							SRARP
							SREBF1
							SRRM2
							SRSF5
							SRSF7
							SSR2
							SSR4
							STARD10
							STAT3
							STAU1
							STC2
							STUB1
							SUB1
							SUCO
							SUSD3
							SYNGR2
							TACSTD2
							TAGLN2
							TBC1D9
							TBX3
							TC2N
							TCEAL1
							TCEAL3
							TCEAL4
							TFAP2A
							TFF1
							TFF3
							TFG
							TGIF1
							TM4SF1
							TM9SF2
							TM9SF3
							TMBIM4
							TMBIM6
							TMC4
							TMCO1
							TMED2
							TMED9
							TMEM205
							TMEM219
							TMEM258
							TMEM59
							TMEM87A
							TMEM9
							TNFRSF10B
							TNFRSF12A
							TNFSF10
							TOB1
							TP53I11
							TP53INP2
							TPBG
							TPD52
							TPD52L1
							TRIM28
							TRMT112
							TSPAN1
							TSPAN13
							TSTD1
							TUBA1A
							TUBA1C
							TUBB4B
							TUFM
							TUFT1
							TXN
							UAP1
							UBA1
							UBB
							UBC
							UBE2H
							UBE2I
							UBL5
							UBXN4
							UFC1
							UGDH
							UHMK1
							UQCRC2
							UQCRQ
							USP14
							USP22
							VMP1
							VPS35
							WAC
							WEE1
							WFDC2
							WIPF2
							WSB1
							WWP1
							XBP1
							YIPF6
							YWHAB
							YWHAE
							ZG16B
							ZKSCAN1
							ZNF24
							ZNF281
							ZNF385A

## Sheet: Table S4
Supplementary Table S4. Cell type markers of GIST
BC	CH	DC	EN	EP	FB	MAC	MAL	NK	NE	TC	TSC
ALOX5AP	ACTG1	DNASE1L3	ANXA2	ABHD2	ARF4	ANXA5	AC008397.2	CCL4	AP1S2	ANXA1	ADIRF
BTG2	ADH5		AQP1	AGR2	AZI2	APOC1	ADCY3	CCL5	ARHGDIB	BTG1	DDX5
CAPG	ANXA6		BMPR2	ALDH1A1	FILIP1L	APOE	ADCY5	GZMA	ATP6V1B2	CD52	MEF2C
CCDC50	AP2M1		CALM1	ALDH2	NCKAP1	AXL	ADD3	IFITM1	BASP1	ETS1	OAZ2
CD164	ARF1		CAPNS1	BLVRB	PFDN5	B2M	ALDH1A3	IL2RB	COTL1	IL32	SLC38A2
CYB561A3	ATP2B4		CD34	CAST	PSMB1	BST2	ANXA3	KLRB1	EIF1	IL7R
DUSP5	ATP6AP2		CD9	CLDN18	RAB10	C1QA	APOL1	NKG7	FAM49B	SPOCK2
ERP29	CANX		CD93	CTSE	RHOC	C1QB	ATP5F1A		FKBP5	TOB1
FAU	CBX6		CDC37	CYSTM1	TMED10	C1QC	ATRAID		G0S2	TXNIP
GRASP	CHCHD2		CDC42EP3	ETNK1	TPM4	C2	BARX1		H2AFY	ZFP36L2
IRF2BP2	CHMP3		CFLAR	GKN1	UBA1	CD14	BCAP29		IQGAP1
IRF7	CREB3L2		CLIC4	GKN2		CD163	BCHE		LRRFIP1
IRF8	CXCL14		COL15A1	GOLM1		CD53	C16orf89		LTA4H
JCHAIN	DPYSL2		CRIM1	GSTP1		CREG1	C7		MCL1
MAP1A	EEF2		CRIP2	LGALS3		CTSD	CALM3		METRNL
MAPKAPK2	GABARAPL2		CSNK1A1	LRP10		CTSZ	CALY		NFE2L2
NACA	HDLBP		CTNNB1	MUC1		CXCL12	COL4A5		NFKBIZ
P2RY14	ILK		EFEMP1	MUC5AC		DAB2	COX6C		NR4A1
PLAC8	ITGB1		ENG	MUCL3		F13A1	COX7A1		PABPC1
PLP2	LAMB2		ENPP2	NCOR1		FCGR2A	COX7C		PCBP1
RACK1	LARP1		EPAS1	NQO1		FCGRT	COX8A		PFN1
SEC61B	LRP1		FKBP1A	PGC		FOLR2	CPM		S100A4
SEL1L3	MPRIP		FLNB	PLXNB2		FUCA1	CSDE1		SERPINA1
SLC20A1	MTCH1		HLA-C	PSCA		GNS	CSTB		SH3BGRL3
SSR4	MYADM		HSPG2	PTP4A2		HLA-B	CTSL		TYMP
TSPAN13	MYOC		ID1	RAB27A		HMOX1	CUL5		VSIR
TXN	MYOF		IGFBP3	S100P		LAIR1	DPP10		ZFP36
UBA52	PARVA		ITM2A	SDC4		LAMP2	EID1
UBE2J1	PICALM		JAM2	SERF2		LGMN	EIF4G2
UCP2	PLBD1		KTN1	SMIM14		LIPA	EPHA3
UGCG	RSPO3		LEPROT	SPATS2L		MAF	EPHX1
XBP1	S100A13		LRRC8A	SPINK1		MFSD1	ETV1
ZC3HAV1	SCPEP1		MACF1	SVIP		MRC1	F2RL2
	SDC2		MSN	SYTL2		MS4A4A	FBLN1
	SQSTM1		MYH9	TFF1		PLTP	FOXF1
	TBL1XR1		MYL12A	TFF2		PPT1	FREM1
	TCEAL9		MYL12B	TM9SF3		SDC3	GDF10
	TLN1		NCOA7	TSPO		SELENOP	GFRA1
	TMEM30A		NDRG1	VMP1		SLC15A3	GLIPR1
	TMEM43		NFIB			SLC40A1	GUK1
	TNC		NRP1			SLCO2B1	HAND2
	TRMT112		PAFAH1B2			STAB1	HAPLN1
	TUBB		PDLIM1			SYK	IFI6
	UNC5B		PEA15			SYNGR2	IGF1
	VCAM1		PECAM1			TPP1	ITPKB
	VGLL4		PLVAP			TTYH3	KCNH2
	VKORC1		PXDN				KCNK3
	WDR1		RDX				KIT
			ROCK2				LEFTY2
			S100A10				LRPAP1
			SASH1				LY6E
			SEC14L1				LY6H
			SEC62				MAGED1
			SHC1				MATN2
			SLCO2A1				MEIS2
			SPRY1				MINOS1
			TGFBR2				MLXIP
			THBD				MYO1D
			TM4SF1				NDUFA4
			TRIOBP				NDUFB4
			TSPAN14				NFIX
			UTRN				NKX3-2
			VAT1				NREP
			VWF				NTN1
			YWHAB				OAF
			YWHAE				PBXIP1
			ZYX				PCYOX1
							PDE3A
							PFN2
							PHACTR2
							PHIP
							PKD1
							PLAGL1
							PLAT
							PODN
							PPP1CB
							PRKAR1A
							PRKAR2B
							PROM1
							PSD
							RAMP1
							REEP1
							RTN4
							SCUBE2
							SERINC3
							SERPINF1
							SERTAD4
							SIPA1L2
							SKP1
							SLC29A1
							SMTN
							SNRPN
							SOCS2
							SOD1
							SPOCK1
							SPON2
							SPRY4
							SYNM
							TMEM100
							TMEM176A
							TMEM204
							TMEM205
							TMEM245
							TMEM59
							TTC1
							TTC3
							UQCRQ
							WWC3
							ZMAT3

## Sheet: Table S5
Supplementary Table S5. Cell type markers of LIHC
BC	DC	EN	EP	MAC	MAL	NK	NE	TC
CIRBP	ATP5MC2	A2M	ATP5MC1	ARPC1B	A1BG	CCL4	APLP2	ANXA1
DDOST	FNBP1	ACTN4	CAT	ARPC5	A1CF	CIB1	CD55	BAG3
EEF1B2	HLA-DPB1	ADIRF	IGLL5	ASAH1	AADAC	DUSP2	CEBPB	BIRC3
ERGIC3	HLA-DQA1	AHNAK		BLVRB	ABAT	FOSB	CEBPD	CACYBP
FKBP11	HLA-DQB1	ANXA2		BRI3	ABCB4	HLA-F	COTL1	CCNI
FKBP2	IER5	APP		C1QA	ABCC2	HNRNPDL	CSTA	CD3D
H1FX	IRF8	C11orf96		C1QB	ACAA1	ID2	DAZAP2	CD44
HDLBP		CAPN2		C1QC	ACADSB	JUND	DUSP1	CD52
HERPUD1		CD59		CAPZB	ACADVL	NR4A2	EGR1	HNRNPA2B1
HNRNPH1		CNN3		CD14	ACAT1	PIK3R1	FLNA	HSPA8
HSP90B1		COL4A1		CD163	ACSM2A	SRSF7	FOS	IL2RG
HSPA5		COL4A2		CD164	ACSM2B	WIPF1	G0S2	IL32
HSPA6		CTNNB1		CD5L	ADH1B		GMFG	IL7R
ISCU		CYR61		CD63	ADH1C		IER2	LTB
ISG20		DDIT4		CD68	ADH4		LSP1	MBNL1
JCHAIN		DNASE1L3		CFD	ADH6		MCL1
JUN		ENG		CREG1	ADI1		NAMPT
KDELR1		EPAS1		CSTB	AGT		NFKBIA
MANF		FKBP1A		CTSB	AGXT		PCBP1
MYDGF		GSN		CTSC	AHSG		PKM
MZB1		HES1		CTSD	AK3		PNRC1
OST4		HYAL2		CTSL	AKR1B10		RGS2
PDIA6		ID3		CTSZ	AKR1C1		S100A6
PDK1		IFI27		CXCL12	AKR1C2		SERPINB1
PRDX4		IGFBP3		CXCL16	AKR1C3		SLC2A3
RRBP1		IGFBP4		FCGRT	ALAS1		SOD2
SDF2L1		IGFBP7		FUCA1	ALB		SORL1
SEC11C		IL6ST		GNS	ALDH1A1		TALDO1
SEC61B		INSR		GRB2	ALDH2		TIMP1
SEC62		KLF9		GRN	ALDH3A2		TKT
SEL1L		MARCKSL1		IFNGR1	ALDH4A1		TSPO
SELENOS		MYL6		IL10RA	ALDH6A1		TYMP
SPCS1		PDLIM1		LGMN	ALDOB
SPCS2		PEA15		LIPA	AMBP
SPCS3		PLPP1		MARCKS	ANG
SSR2		PLPP3		MFSD1	ANGPTL3
SSR3		PRCP		MS4A6A	AOX1
SSR4		QKI		NAGK	APCS
SUB1		RAMP3		NCOA4	APOA1
SYVN1		SELENOW		NPC2	APOA2
TAPBP		SEPT2		PLD3	APOB
TMED9		SERPINE1		RNASE1	APOC1
TMEM258		SERPINH1		RNASET2	APOC3
TMEM59		SPARC		SLC40A1	APOE
TP53INP1		SPARCL1		SLCO2B1	APOH
TRAM1		STOM		STAB1	AQP9
XBP1		TAGLN2		STAT1	AR
ZFAND2A		TGFBR2		SYNGR2	ARG1
		TGM2		THEMIS2	ASGR1
		TIMP3		TLN1	ASGR2
		TM4SF1		TPP1	ASS1
		TSC22D1		VAMP8	ATP1B1
				ZFP36L1	AZGP1
					BAAT
					BDH1
					C1R
					C1S
					C2
					C3
					C4BPA
					C4BPB
					C5
					C6
					C8A
					C8G
					CBR1
					CEBPA
					CERS2
					CES2
					CFB
					CFH
					CFHR1
					CFHR2
					CFHR5
					CFI
					CHCHD10
					CHPT1
					CLDN1
					CLDN2
					CLU
					COL18A1
					COX6C
					CP
					CPB2
					CPS1
					CRLS1
					CRYZ
					CTH
					CYB5A
					CYP27A1
					CYP2C8
					CYP2C9
					CYP2E1
					CYP3A4
					CYP3A5
					CYP4A11
					CYP8B1
					DCXR
					DECR1
					DHCR24
					DHTKD1
					DPYS
					DSP
					ECH1
					ECHDC2
					ECI1
					EFNA1
					EHHADH
					ENTPD5
					EPHX1
					ERRFI1
					ETFB
					F12
					F2
					F5
					FABP1
					FASN
					FDPS
					FGA
					FGB
					FGG
					FGL1
					FH
					FMO3
					FMO5
					FN1
					G6PC
					GADD45G
					GC
					GGH
					GJB1
					GLUL
					GPC3
					GPT2
					HAMP
					HDGF
					HGD
					HJV
					HLF
					HMGCS2
					HNF4A
					HP
					HPD
					HPN
					HPX
					HRG
					HSD11B1
					HSD17B4
					HSD17B6
					IDH1
					IGFBP1
					IGFBP2
					IGSF8
					IL6R
					INSIG1
					IRS1
					IRS2
					ITIH1
					ITIH2
					ITIH3
					ITPR2
					KNG1
					LAMP2
					MAOB
					MASP2
					MAT1A
					MBL2
					MBNL3
					METTL7A
					MGST1
					MLXIPL
					MPC2
					MPST
					MSMO1
					MT2A
					MTDH
					MTTP
					NADK2
					NDUFA1
					NDUFB9
					NFIC
					NNMT
					NUCKS1
					OAF
					ONECUT2
					ORM1
					ORM2
					P4HB
					PAH
					PCK1
					PCK2
					PDIA4
					PDK4
					PEBP1
					PGRMC1
					PLA2G2A
					PLS3
					PON1
					PON3
					POR
					PRDX6
					PROC
					PROX1
					PSAT1
					PTPRF
					RARRES2
					RBP4
					REG3A
					RHOB
					RIDA
					RNF128
					RTN4
					SAA1
					SCCPDH
					SCD
					SCP2
					SDC2
					SDC4
					SDS
					SEPHS2
					SERPINA1
					SERPINA6
					SERPINA7
					SERPINC1
					SERPIND1
					SERPINF1
					SERPINF2
					SERPING1
					SIAH2
					SIGMAR1
					SLC22A1
					SLC27A5
					SLC2A2
					SLC38A2
					SLC38A3
					SLC38A4
					SMIM14
					SNTB1
					SOD1
					SORBS2
					SPINK1
					SPP1
					SQSTM1
					ST6GAL1
					SULT2A1
					TAT
					TBX3
					TF
					TFPI
					TFR2
					TM4SF4
					TMBIM6
					TMEM176A
					TMEM176B
					TMEM56
					TOR1AIP2
					TSPAN6
					TST
					TTR
					UGT2B10
					UGT2B15
					UGT2B4
					UGT2B7
					UQCRQ
					VTN
					YIPF6
					ZBTB20
					ZFAND5
					ZKSCAN1

## Sheet: Table S6
Supplementary Table S6. Cell type markers of OVCA
BC	CH	DC	EN	EP	FB	MAC	MAL	NK	NC	NE	SMC	TC	TSC
BCL2L11	ADD1	ACTG1	AGRN	AEBP2	CFI	ABCA1	ACSL5	CCL5	ACKR3	ACSL1	AKAP13	STK17B	LBH
BTG2	ADI1	ALDH2	ARRDC3	ARID5B	CNIH1	ACP5	ADD3	HCST	ACTR10	BHLHE40	C6orf48		MFGE8
DERL3	AES	ARL6IP5	BCAM	BCCIP	ID4	ADA2	AFDN		ADGRL2	CSF3R	MYO1C		MYADM
DNAJB9	AGO2	ATP5MG	CD93	C12orf57	ITGAV	ADM	AHCYL1		AHDC1	CYSTM1	NCK2		NFKBIZ
DUSP5	AHNAK	AXL	CDC37	CCDC186	NF1	AP1B1	ANXA1		AKT2	FLOT1	TM9SF2		PHACTR2
EZR	ANKRD11	CELF2	CPNE2	CLK1		APLP2	ARID1A		ALDH18A1	GCA			PMEPA1
GLCCI1	AP2M1	CST3	CTNNB1	CWC15		APOC1	ARSD		ANAPC5	GMFG			PPP1R12A
ISG20	ARF4	DAZAP2	DUSP6	DYRK2		APOE	ASRGL1		ANK3	H3F3B
JCHAIN	ARID1B	FAU	EHD4	EMX2		ARL4C	ATP1A1		ANKIB1	IER3
JUND	ATXN2	FCGBP	EMP1	GANAB		ASAH1	ATP1B1		ANKRD40	IFITM1
LMAN1	AZI2	FGL2	FKBP1A	HECTD1		ATF5	ATP5MPL		AP3S1	IVNS1ABP
MANF	BCLAF1	FNBP1	FSCN1	HIF3A		ATP6AP1	BACE2		ARFGAP3	MAP1LC3B
MYDGF	BEX3	GDI2	GJA1	IER5L		ATP6V0B	BAZ2B		ARHGEF12	MYO1F
MZB1	C11orf58	H2AFV	HSPG2	IFI44L		ATP6V1F	C3		ARL6IP6	NAMPT
NR4A1	CAPN2	HLA-DPA1	HYAL2	IFIT1		BST2	CANX		ASXL1	NINJ1
PDIA4	CCND1	HLA-DPB1	IFI27	IGSF8		C1QA	CAPS		BAG5	PI3
PDIA6	CCND2	HLA-DQA1	IGFBP3	KIF1C		C1QB	CCNI		BMP2K	PNRC1
PIM2	CD99	HLA-DQA2	INSR	KRAS		C1QC	CCNL1		BRI3BP	PPIF
SDC1	CDC42EP3	HLA-DQB1	ITGA5	MED19		C2	CD24		BTBD7	RALGDS
SDF2L1	CHMP5	HLA-DRA	ITGA6	MT1G		CAPG	CD9		BUD31	S100A8
SEC11C	COMT	HLA-DRB1	MACF1	NUDT21		CCL3	CDH1		C1orf198	S100A9
SEC61B	COPA	HSP90AA1	MTUS1	OAS3		CD163	CLDN3		CDK12	SLC25A37
SEL1L3	COPB1	HSPH1	PAFAH1B2	PWP1		CD68	CLDN4		CENPF	SOD2
SERP1	CREB3L1	IER5	PALMD	RANBP1		CEBPD	CLU		CERS2	UBE2B
SPCS1	CTHRC1	MYL12A	PECAM1	RUFY1		CLEC7A	CP		CHD7
SPCS3	CXXC5	NDRG2	PLK2	RYBP		CMTM6	CRABP2		CHD8
SSR3	DAP	NFKB1	PLPP3	SAE1		CNDP2	CSDE1		CKS1B
SSR4	DDX42	OGFRL1	PODXL	SLC2A1		CREG1	CXADR		CLMN
ST6GAL1	DPYSL3	PAK1	PRCP	SNRPC		CSTB	CXCL14		CMC2
SYVN1	DST	PCBP1	PXN	SNRPN		CTSA	DDR1		CNOT1
TRIB1	DYNC1LI2	PEA15	RDX	STARD7		CTSB	DSP		CPEB4
UBALD2	DYNLT1	PER1	S100A16	USP5		CTSC	EEF2		CYP1B1
UBE2J1	EIF2AK2	PFDN5	SEC14L1	ZC3H12A		CTSD	EFNA1		DAD1
XBP1	EIF4G2	PFN1	SHC1			CTSL	ELF3		DDIT3
	ELAVL1	PGK1	SLC44A2			CTSZ	EPCAM		DLG1
	EPC1	PICALM	SOCS3			CXCL16	ERBB3		DNAJC2
	FAM114A1	PPP1R18	SON			CXCL2	ERGIC3		DNAJC21
	FAM198B	PSME1	SPTAN1			CXCL3	FBXO21		DPEP3
	FGFR1	PSME2	TAGLN2			CYFIP1	FKBP4		DPM1
	FHL2	RACK1	TGFBR2			DAB2	GSTP1		EFNB2
	FKBP3	RBPJ	TGM2			EIF4A3	HDGF		EIF3I
	FKBP9	SERPINF1	TM4SF1			F13A1	HES1		EIF6
	GADD45A	SLC25A5	TMEM173			FCGR3A	HNRNPU		EMC4
	GLG1	SYNGR2	TRIOBP			FUCA1	ID1		ERCC3
	GNA11	TAPBP	VAMP3			GADD45B	ILF2		ESF1
	IK	TMSB10	VAT1			GM2A	IRF2BP2		EXOC1
	ILK	YWHAH	VWA1			GNB4	JUP		FADS1
	INHBA		VWF			GNS	KDM5A		FAM168B
	ITGB5		WASF2			GPNMB	KIAA1324		FAM89B
	ITPRIPL2					GRB2	KIF5B		FMR1
	JAK1					GRN	KLF5		FOXK2
	LEPROT					GSTO1	KRT19		GLRX5
	LMO7					HEXA	KRT8		GPRC5B
	MAGED1					HEXB	LAMA5		GPT2
	MLEC					HLA-F	LAPTM4B		HMGA2
	MPHOSPH8					HMOX1	LARP1		HNRNPUL2
	MPZL1					IFI16	LDHB		HOXB3
	MTMR3					IQGAP1	LUC7L3		HPCAL1
	MYOF					KLF4	MAL2		IDH3B
	NCOR2					KLF6	MAP3K13		IGF1R
	NFIC					LAIR1	MARCH6		IPO9
	NOTCH2					LAMP1	MARCKSL1		ISG15
	NRP2					LGALS3	MDK		KCTD3
	PAM					LGMN	MGST3		KDM1A
	PARVA					LHFPL2	MT1E		KIAA0232
	PDIA3					LIPA	MUC1		KLHDC10
	PEBP1					LTA4H	NDUFA4		KLHDC2
	PHC2					MAF	NET1		LAMC2
	PLEC					MAFB	NFIA		LEF1
	PLIN3					MFSD1	NUCKS1		LRP5
	PLOD1					MGAT1	PABPC1		LRRC23
	PPIC					MOB1A	PBX1		LSG1
	PPP2CB					MS4A4A	PCDH7		LSR
	PRKAR1A					MS4A7	PERP		LZTS2
	PRKCSH					MSR1	PFN2		MAGT1
	PSMA7					MYL6	PGM2L1		MAVS
	PTGFRN					NPC2	PHB2		MFN1
	RAB2A					NUPR1	PIGR		MT1H
	RASAL2					PLD3	PNISR		MTA3
	RBFOX2					PLIN2	PPP2R1A		MYO1D
	RHOBTB3					PLTP	PRPF40A		NANS
	RNF24					PLXDC2	PRSS8		NAV1
	RTRAF					PLXNC1	PTMS		NBN
	SEC24D					PMP22	PTPRF		NDUFB5
	SEC31A					POMP	PUM1		NRAS
	SEMA3C					PREX1	RBP1		NSD2
	SEPT11					PSAP	RND3		NSG1
	SEPT2					RAB7A	SCGB2A1		NT5C2
	SERPINE2					RNASET2	SCNN1A		NUP210
	SHOC2					RNF13	SLPI		OSBPL8
	SLC44A1					RNF130	SNRPD2		OSBPL9
	SLCO3A1					RTN4	SOX11		PARL
	SMOC2					SCAMP2	SOX4		PDAP1
	SNX3					SCD	SOX9		PHGDH
	SPATS2L					SCPEP1	SPINT2		POLR2H
	SPIN1					SELENOP	SRSF11		PPP1R9A
	SPOP					SGK1	STMN1		PPP4R2
	SRM					SLC15A3	TACSTD2		PRCC
	SSPN					SLC43A3	TAF1D		PSMA3
	TCEAL4					SLCO2B1	TPI1		QARS
	THUMPD1					SNX2	TRIM28		RAB3IP
	TIAL1					SPP1	WDR45B		REC8
	TMED9					SQOR	WFDC2		REPIN1
	TMEM109					STAB1	YBX3		RNF181
	TMEM230					STAT1	YWHAE		RNF4
	TMEM98					SYK	ZKSCAN1		RNPS1
	TNFAIP6					TPP1	ZNF503		RSL1D1
	TRA2A					TREM2			RWDD1
	TRIO					TTYH3			RXRA
	TRIP10					USF2			SAR1A
	TRIP12					VSIG4			SCAMP3
	TSHZ2					WIPF1			SCYL2
	TSPAN3					WSB1			SDAD1
	TTC3								SELENOT
	UBE2A								SEMA3A
	UNC5B								SEMA4C
	VKORC1								SF3B4
	WDR82								SH3BP5
	WWC3								SH3GLB2
	XRN2								SIGMAR1
	ZBED1								SLC35B1
	ZBTB7A								SLK
	ZNF428								SMARCD2
									SMC3
									SMG1
									SSH1
									STK4
									STMP1
									TCF3
									TFAP2A
									TM7SF3
									TMED3
									TMEM134
									TMEM9
									TMTC1
									TOMM22
									TRPC4AP
									TSPAN6
									TTC1
									TUSC3
									UBE2K
									UBFD1
									UBN2
									UBR5
									UFM1
									UHMK1
									UPF1
									USO1
									WT1
									YARS
									YKT6
									ZMYND11
									ZNF638

## Sheet: Table S7
Supplementary Table S7. Cell type markers of UCEC
BC	CH	DC	EN	EP	FB	MAC	MAL	NK	NE	TC	TSC
FKBP2	EIF5A	CKLF	AHNAK	ABI1	HP1BP3	ABCA1	AGRN	CCL4	ACSL1	CD2	ARF4
JCHAIN	GABARAPL2	COTL1	ARHGEF12	ABI2	IFITM1	ACP5	AHCYL1	CCL5	BASP1	DNAJB1	COL18A1
MZB1	GART	GLIPR1	ATP1A1	AKR1B1	IGF1	ADA2	ARSD		CCL4L2	HLA-F	CUX1
PRDX4	ITGB5	HLA-DQA1	CD93	ALDH2	LMO4	ADPGK	ASRGL1		DAZAP2	IL32	DDX17
SEC11C	PHF3	HLA-DQA2	CDC37	ALDH9A1	MAGED1	AKR1A1	ATP1B1		GADD45B	SPOCK2	GULP1
SEL1L3	RAB5B	HLA-DRB5	CFLAR	AP3S1	PGRMC1	AP1B1	ATP1B3		GCA	STK17B	JUN
SSR4	ROCK2	HSPA1B	CRIP2	ARCN1	RBMS1	APOC1	ATP5IF1		GMFG		MAGED2
UBE2J1	TUSC3	HSPH1	CTNNB1	ATXN10	RND3	APOE	B4GALT1		MCL1		MYADM
XBP1		MYL12A	CTNND1	BEX4	USP22	ARHGDIA	BBX		NAMPT		NR4A1
ZNF90		PAK1	DDIT4	BLVRB		ARL4C	BCAT1		NFKBIA		PAG1
		PPA1	DEPP1	BNIP3		ARL6IP1	CAPS		NFKBIZ		PDLIM5
		PSME2	DUSP6	BRD3		ARRB2	CCT3		PELI1		RBPMS
		RACK1	ENG	C12orf75		ASAH1	CD24		PNRC1		SEP10
		RBPJ	EPAS1	CAPN1		ATF5	CDH1		PPP1R15A		SLC38A2
		SLC20A1	ETS2	CCT8		ATP5F1E	CITED4		RNF149		TMEM43
			FAM107A	CDK16		ATP5MC3	CLDN3		S100A9		TXN
			FLOT1	CKS1B		ATP6AP1	CLDN4		SLC25A37
			FOSL2	CLDN7		ATP6AP2	COX7C		SOD2
			FOXP1	COPRS		ATP6V0B	CTBP2		TSC22D3
			FSCN1	CORO1C		ATP6V0D1	CXADR		UBE2B
			HEG1	DAP		ATP6V0E1	DCBLD2
			HES1	DPY30		ATP6V1A	DLX5
			HSPG2	EIF2S1		ATP6V1B2	DSP
			IFI27	EMC4		ATP6V1F	DSTN
			IL6ST	ETV6		ATP6V1G1	DYNLT1
			ITGA5	FIBP		BCAP31	EEF2
			ITGA6	FRMD4B		BNIP3L	EFNA1
			JUND	FXR1		BRI3	EIF4G2
			LEPROT	GADD45A		C1QA	ELF3
			MAGI1	GPRC5A		C1QB	EPCAM
			MIDN	H1F0		C1QC	EYA2
			MLEC	HMG20B		C2	FBLN1
			MYO1C	HNRNPLL		CALM1	FGFR2
			NDRG1	HOXB7		CALR	FNDC3B
			PECAM1	HSD17B12		CANX	FZD3
			PLK2	KRT18		CAPG	GBE1
			PLPP3	LCN2		CAPZA1	GOLM1
			PODXL	LGALS8		CAPZB	GSTP1
			PXN	MAL2		CCL3	HDGF
			RDX	MEX3A		CD14	HDLBP
			RGCC	MTHFD2		CD164	HINT1
			SEC14L1	NEK7		CD44	HNRNPL
			SERINC3	NIPA2		CLTA	HNRNPU
			SLC44A2	NR1H3		CNDP2	HOMER2
			SOCS3	NTPCR		COMT	JUP
			SPTAN1	NUPR1		COX4I1	KDM5B
			SPTBN1	OAT		COX6B1	KIAA1324
			TGFBR2	OLA1		CREG1	KLF5
			TM4SF1	PDXDC1		CSTB	KRT19
			TMEM30A	PHACTR4		CTSA	KRT8
			TNFRSF1A	PPP2R2A		CTSB	LAPTM4B
			TNFSF10	PYURF		CTSC	LDHB
			TRIOBP	RABGAP1		CTSD	LLGL2
			UACA	RANGRF		CTSL	LMAN1
			UGCG	REST		CTSZ	MARCKSL1
			UTRN	RTCB		CXCL16	MDK
			VAMP2	S100A13		CYBA	MECOM
			ZMIZ1	SCOC		CYFIP1	MMP7
				SERPINB6		DBI	MSX1
				SH3YL1		DNASE2	MUC1
				SMS		DYNLL1	MYO6
				SNX2		EIF1	NFIA
				STXBP6		EMP3	NONO
				TCERG1		EPB41L2	OCIAD2
				TLE1		FCER1G	PABPC1
				TOMM20		FCGRT	PAX8
				TOP1		FKBP15	PCDH7
				TPD52L1		FXYD5	PDIA4
				TXNL4A		GALM	PEBP1
				UBE2Z		GBP1	PERP
				UBE3A		GM2A	PGR
				VPS4B		GNG5	PIGR
				YBX3		GNPDA1	PIK3R1
						GPNMB	PLXNB2
						GPX4	PPP2R1A
						GRB2	PRAME
						GRINA	PRSS8
						GRN	PTPRF
						GSTO1	PUM1
						HEXA	RHEX
						HEXB	SCGB2A1
						HIF1A	SDC4
						HLA-A	SEMA3E
						HLA-DOA	SLC40A1
						HNMT	SLC44A1
						HSP90AA1	SLPI
						ICAM1	SOX17
						IDH1	SPINT2
						IGF2R	SRP14
						ITGB2	ST14
						LAMP1	STMN1
						LAMP2	STX18
						LAMTOR1	SYNE2
						LDHA	TACSTD2
						LGALS3	TMED2
						LGMN	TRIM2
						LHFPL2	TSPAN1
						M6PR	TUBB4B
						MARCKS	UBE2H
						ME2	UQCRH
						MFSD1	WFDC2
						MGAT1	ZFHX3
						MGST3	ZNF503
						MT1G
						MYDGF
						NAGK
						NCOA4
						NOP10
						NPC2
						NRP1
						OS9
						PABPC4
						PFKFB3
						PLAU
						PLD3
						PLEKHB2
						PLTP
						PLXNC1
						PMP22
						POMP
						PRDX1
						PSAP
						PSMA7
						PSMB1
						RAB20
						RAB5C
						RAB7A
						RAC1
						RAP1A
						RAP2B
						RASSF4
						RHOA
						RNF130
						RNH1
						SCAMP2
						SCD
						SCPEP1
						SDC3
						SERPINB1
						SGPL1
						SKAP2
						SLC25A5
						SLC43A3
						SPP1
						SPRED1
						SQOR
						SQSTM1
						STAB1
						STAT1
						SYK
						TACC1
						TBXAS1
						TGFBI
						TGOLN2
						TMBIM6
						TMED9
						TMEM176A
						TMEM176B
						TPP1
						TSPO
						TTYH3
						TUBA1B
						TUBA1C
						TWF2
						VDAC1
						VPS35
						ZFAND5

## Sheet: Table S8
Supplementary Table S8. Niche specific genes of BRCA
CH+EN	CH+MAC	CH+MAL	CH+NE	EN+MAC	EN+MAL	EN+NE	MAC+MAL	MAC+NE	MAL+NE
MMP9	KRT19	CXCR4	CPB1	CPB1	CXCR4	APOD	TSC22D3	CPB1	IL32
FOSB	AZGP1	B2M	H1FX	CLEC3A	FTL	JCHAIN	ZFP36L2	CLEC3A	C1QB
NR4A1	CLDN4	HLA-A	FLNA	WFDC2	S100A4	FBLN1	SARAF	CDH1	C3
FOS	KRT8	CD74	CLEC3A	H1FX	HLA-A	CD52	CXCR4	WFDC2	CD74
HLA-A	DUSP4	HLA-B	IFI6	IFI6	CD44	C1S	DUSP4		IGFBP4
VSIR	IFITM2	ZFP36L2	ANKRD30A	ANKRD30A	C3	CCL5	IFITM2		HLA-DQB1
CD4	UBB	ARHGDIB	WFDC2	GFRA1	LGALS1	HCST	BTF3		FAU
TYROBP	MAGED2	TSC22D3	SCAND1	CDH1	CTSD	DEPP1	SCGB1D2		CCL5
HLA-B	CRABP2	SARAF	TMEM238	SCUBE2	FTH1	TPSB2	HINT1		OLFML3
FYB1	TAGLN2	TMSB4X	CCL5	NAT1	TYROBP	C3	DDIT4		TMSB10
CD37	KRT18	HLA-DPB1	TYMP	GRIA2	LSP1	CCDC80	ERBB2		RARRES3
HLA-C	TFF3	TPT1	NOP53	LTF	PTPRC	GPC3	EEF1B2		C1QC
SRGN	TSTD1	EIF1	JUND	TMEM238	ARHGDIB	WFDC2	GATA3		SERF2
RAC2	UBC	FAU	GFRA1	SCAND1	HLA-B	GFRA1	TOMM7		GAPDH
ACTA2	EIF1	SH3BGRL3	GRIA2	C5orf38	IL32	CPB1	RACK1		C1QA
HCST	SPINT2	CD44	JCHAIN	PKIB	CD53	CNN2	SCGB2A2		TMSB4X
B2M	JUP	PDE4B	CDH1	HIST2H2BE	LBH	PLTP	PRDX2		NUPR1
C1QB	ATP5MC2	DUSP4	RGCC	DNAJC1	CCL5	LIMD2	MGP		EDF1
BTG1	EFNA1	CLIC1	MZT2A	TPRG1	SH3BGRL3	LTF	UQCRQ		GSN
C1QC	GATA3	EEF1B2	CYBA	EVA1B	B2M	COL14A1	CEACAM6		SSR4
TIMP1	EZR	HLA-DRB1	DNAJC1	RAB30	OAZ1	IL32	YPEL5		HLA-DRB1
PTPRC	SCGB2A2	BTG1	NAT1	PARD6B	CD52	GRIA2	TSTD1		MDK
FTL	UBL5	IFITM2	SLC38A1	BEX1	RGCC	CYR61	PABPC1		EEF1D
HCLS1	HLA-A	HLA-C	CD52	JUND	HLA-C		S100P		RACK1
EGR1	DDR1	ARPC3	SNRNP70	CYBA	GMFG		NACA		NDUFB7
FAU	IGFBP2	HLA-DRA	LTF	HIST1H1C	C1QA		CD24		APOC1
LAPTM5	PRSS8	UBC	CITED4	FASN	C1QB		IGFBP5		PLD3
ID3	MUC1	EZR	RND1	MT1A	FXYD5		TPT1		HINT1
KRT19	RARRES3	GSTK1	HIST2H2BE	WWOX	ITGB2		FAU		UBA52
FHL2	HLA-B	TOMM7	PKIB	DNAJC12	SARAF		TRIR		HLA-A
ADGRE5	SELENBP1	HINT1	KCNMA1	STARD10	CREM		YWHAZ		SERPINH1
JAG1	S100A14	PGK1		SEC14L2	RGS1		COX6C		SELENOW
C1QA	NQO1	HLA-DPA1		GADD45G	ACTA2		CLU		EIF3G
SAMHD1	ACTG1	TYROBP		IFITM1	SERPINF1		SEPT9		KRT19
CD74	MGP	CFL1			TMSB4X		FMOD		NDUFB11
ARHGAP18	CREB3L4	RAN			ISG20		EIF1		COX4I1
PLAT	COX7A2	ACTB			FYB1		B2M		TFF1
IL32	SNRPD2	CAPG			LRP1		XBP1		TFF3
OAZ1	CD24	MYL12A			BTG1		SELENOW		SNRPD2
NDUFS7	SPDEF	FIS1			SRGN		SSR2		RABAC1
ARHGDIB	FAU	CTSD			PSAP		TAGLN2		SELENOM
ZFP36	XBP1	SCGB2A1			ACTB		SOD1		LGALS1
CD52	S100P	CSTB			UBA52		PIP		COX5B
CD68	H3F3B	ARPC1B			CD37		C12orf57		HSPB1
C3	ADIRF	FTL			FAU		SPINT2		PSMB3
GPX4	SOD1	H2AFZ			ADGRE5		HNRNPA1		CD52
DUSP1	MLPH	TMEM176A			APOC1		IGFBP4		C19orf53
KLF10	ARF1	CIB1			CIB1		COX6A1		MGP
GLIPR2	IL32	HSPA8			CAPG		SELENOM		UBC
FMNL1	BTF3	CHCHD2			ARAP1		S100A13		PFDN5

## Sheet: Table S9
Supplementary Table S9. Niche specific genes of GIST
BC+CH	BC+EN	BC+EP	BC+MAC	BC+MAL	BC+NE	CH+EN	CH+EP	CH+MAC	CH+MAL	CH+NE	EN+EP	EN+MAC	EN+MAL	EN+NE	EP+MAC	EP+MAL	EP+NE	MAC+MAL	MAC+NE	MAL+NE
MYL9	LYZ	SERPINA1	GZMA	BTG1	SLCO2A1	DUSP1	MYL9	SRGN	SRGN	APOE	CXCR4	CXCR4	TSC22D3	ANXA1	CXCR4	CXCR4	A2M	BTG1	MGP	HLA-A
FLNA	TFF2	ANXA1	IL7R	TXNIP	A2M	FOSB	SYNPO2	IL7R	BTG1	RGS1	LYZ	S100A4	CXCR4	GKN1	TSC22D3	A2M	RGCC	IFITM1	IL32	HLA-E
DUSP1	PGC	TNFAIP3	IFITM2	SRGN	VWF	ZFP36	FLNA	PLAC8	ARHGDIB	FOSB	IER3	GPX3	MCL1	GKN2	GPSM3	TSC22D3	IL7R	DDIT4	ISLR	HLA-B
FOSB	TAGLN	DUSP1	CCL5	IFITM1	IL7R	SRGN	HSPG2	IL32	TPT1	ANXA1	RGS1	CD52	CCL4	ATF3	ISLR	HLA-B	LTB	TXNIP	PENK	CCL5
HSPG2	TFF1	LYZ	ISLR	TNFAIP3	IL2RB	FOS	IGFBP7	CXCR4	CXCR4	FN1	DUSP1	DCN	RAC2	KLF2	GPX3	LTB	RGS1	PFN1	LEFTY2	B2M
IL32	GKN1	FOS	SFRP1	CCL4	COL4A2	JUNB	ACTA2	ETS1	TXNIP	FOS	TSC22D3	TSC22D3	ZFP36	PLAC8	A2M	SRGN	TSC22D3	IFITM2	LTB	BTG1
MCAM	AGR2	IL7R	BTG1	IL2RB	GKN2	KLF2	IL32	RAC2	DDIT4	S100A4	FOS	LUM	SRGN	PSCA	LTB	IL7R	KLRB1	EIF1	GPX3	HLA-C
ANXA1	SPINK1	IER3	IGFBP5	CCL5	TFF1	ANXA1	FOS	MCAM	RAC2	ZFP36	FOSB	ZFP36	LCP1	TFF1	DCN	CORO1A	CXCR4	YPEL5	DCN	TSC22D3
TFF2	MUC1	CCL4	IL32	COTL1	CRIM1	NR4A1	ELN	EVL	UCP2	TFF2	SPINT2	IL7R	CH25H	S100A4	SATB1	PTPRC	JAML	H3F3B	ALOX5AP	CXCR4
PDLIM1	SERPINA1	A2M	IL2RB	HCST	PXN	CXCR4	DUSP1	TXNIP	C1QB	RNASE1	SRGN	ZFP36L2	BTG1	APOE	MGP	ETS1	ISG20	FAU	LUM	IL2RB
IL7R	MUC5AC	S100A10	HLA-F	IFITM2	GKN1	RGS1	FOSB	CLDND1	CREM	IGFBP7	JCHAIN	IGFBP2	ITGB2	CTSE	P2RY14	HLA-E	PLS3	UBA52	IGFBP2	TXNIP
FOS	DUSP1	RGCC	IFITM1	CCL3	PENK	NFKBIA	COL4A1	KLRB1	DLK1	JUN	PTPRC	RGS1	DUSP5	CLDN18	PDE3A	RBMS1	COL4A2	NKG7	A2M	NKG7
CCL4	IL7R	SRGN	FYN	GZMA	CCL5	MCL1	FN1	YPEL5	CD53	PTGDS	JUNB	SRGN	NAMPT	MUC5AC	KDM2A	GPX3	PDIA4	HINT1	ETS1	HSPA8
FILIP1L	ACTA2	IL2RB	ETS1	ETS1	SDC4	LCP1	JUNB	BTG1	IFITM1	COL18A1	CD53	NOTCH3	PTPRC	MUCL3	EVL	B2M	MLEC	IL2RB	MYOC	ETS1
FN1	COL1A1	FOSB	ANO1	PTPRC	ITGB5	ACTA2	EFEMP1	PLEKHO1	TSC22D3	CTSD	IL7R	ADGRE5	GZMA	ISG20	HLA-A	MYOC	TAP2	NACA	IL7R	SRGN
LYZ	S100P	PTPRC	SYNM	RGCC	PGC	JUND	TAGLN	IL2RB	PABPC1	APOC1	ANXA1	MOXD1	MS4A7	COL1A1	MAP1B	GMFG	CD55	CCL5	CD52	CALM1
IL2RB	FOS	ETS1	PDGFRA	NKG7	SPOCK2	FAM177A1	CXCR4	ID2	IFI16	DUSP1	TOB1	ISLR	HLA-DRB5	S100P	HLA-C	HLA-A	CCL5	RACK1	MDK	IL32
	IER3		TIMP1	IL7R	NKG7	CCL4	PLEKHO1	SOCS1	RGS1	HSPG2	TNFAIP3	COL6A2	HLA-DRB1	AGR2	LUM	ANXA1	IL32	TOMM7	HLA-A	PIK3IP1
	ANXA1		FXYD6	DNAJB1	C1QA	MYL9	MYL6	CCL5	SRSF5	CXCR4	ZFP36	IL32	HLA-DRA	ZFP36	RBMS1	CD53	SLC38A1	CREM	PDGFRA	CREM
	CLDN18		MFAP4	ARHGDIB	GZMA	IL32	RGS1	ZFP36	PIP4K2A	MYL9	NR4A1	BIRC3	IDI1	JPT1	IL7R	HLA-C	SLCO2A1	TPT1	CCL5	TPT1
	LUM		HLA-A	CEBPD		TSC22D3	LPP	PABPC1	ETS1	ALOX5AP	LCP1	TNC	FXYD5	FOS	HEG1	CCL4	SPOCK2	RARRES3	IGFBP4	RARRES3
	FOSB		CTSL	RARRES3		EGR1	IDH2	HCST	HLA-DPA1	GKN2	CD55	PDGFRA	LITAF	IL32	HLA-B	FNBP1	ETS1	CFL1	HSPB6	GZMA
	CCL4		DPT	ID2		IL7R	SRGN	SC5D	BST2	JUNB	RAC2	EVL	IRF7	COL1A2	CORO1A	MCL1		ATP5F1E	ADGRL2	RGS1
	MUCL3		NES	ITM2B		ITGB2	ANXA1	MT2A	ATP5F1E	IL32	LAPTM5	BTG1	HLA-DQB1	APOC1	IGFBP4	FXYD5		ATP5MG	SPARCL1	KLRB1
	TNFAIP3		IFITM3	MAF		PTPRC	BASP1	AKNA	CTSC	GKN1	METRNL	C1R	FTH1	IL1R2	PPP2R5C	LUM		ETS1	PLAT	ARHGDIB
	COL1A2		CD52	CD14		IER2	TUBA1A	TMSB10	UBC	CAPG	COL1A1	JUNB	BTG2	KLF6	GMFG	TNFAIP2		SUB1	EDIL3	HCST
	GKN2		CPE	ANXA1		LAPTM5	LAPTM5	LTB	SELENOK	MT2A	ISG20	LTB	LST1	TFF2	C9orf78	LY6E		GZMA	KLRB1	IL7R
	CTSE		FHL2	TMSB4X		ICAM1	IL7R	IFI16	CD74	IL7R	CCL4	COL1A2	ATP1B3	CXCR4	SLC38A2	CCL5		TSC22D3	TIMP3	MYL12A
	PTPRC		HSPB6	DLK1		TNFAIP3	PTPRC	PDLIM1	HLA-DRA	EGR1	CD44	FXYD5	HLA-DQA1	FOSB	WDR26	MBNL1		PTMA	C1R	UBC
	EFHD2		CEMIP2	SDCBP		SLC15A3	CDC42EP3	CCL4	RGCC	S100A10	PLAUR	LSP1	RGS2	RGS1	LY6E	SRSF2		BTF3	LY6E	SARAF
	IL1R2		PBXIP1	ITGB2		FNBP1	MGAT1	CDKN1B	ATP5MF	TFF1	JPT1	RAC2	LTB	LUM	NOTCH3	LAPTM5		CXCR4	C1S	CCL4
	IL2RB		IRF1	KLRB1		PLEKHB2	METRNL	IGFBP3	MS4A4A	TAGLN2	FAM107B	LCP1	HLA-DPB1	SPINK1	MYOF	RGS1		SRGN	SPARC	CCND3
			TIMP3	NAMPT		SH3BGRL3	TPM4	EEF1B2	CCL4	IER2	CLK1	ACTA2	CHMP1B	EFHD2	IL2RB	CH25H		MYL12A	TSC22D3	TMSB10
			DLK1	CREM		SP100	IVNS1ABP	LY6H	SOCS1	TSC22D3	SARAF	JUND	CD74	SGK1	MDFIC	LST1		PFDN5	CPE	IFITM1
			TNS1	EVL		CD53	GLIPR2	HNRNPH3	HLA-DPB1	MUC5AC	MCL1	COL6A1	ARHGDIB	MUC1	ARHGEF1	BTG2		CCND3	GSN	CD74
			RBMS1	PIK3R1		IFNGR1	CD163	CLK1	ZFP36L2	KLF6	S100A4	CORO1A	PLEKHA2	IGFBP2	CUX1	GGNBP2		SOCS1	LTBP1	FAU
			LY6H	PIK3IP1		RNF130	CD53	SATB1	YPEL5	RGCC	EFHD2	MCL1	JAML	SPINT2	ETS1	FOSB		CHCHD2	ADD3	LTB
			EDIL3	MS4A7		TXNIP	FNBP1	DDX3X	CFL1	AGR2	IL2RB	CXCL14	RGS1	DUSP1	COL4A1	HLA-DRB1		HSPA8	DEPP1	RGCC
			PSD	B2M		CAPG	ROCK1	GZMA	HLA-DMB	SRGN	AKNA	TMSB10	DNMT1	PGC	RNF24	PLVAP		PSME1	SPON1	HLA-F
			LY6E	HCLS1		MS4A7	HSP90AA1	TSC22D3	EIF1	PGC	PTGDS	LY6E	CD52	JUNB	CPE	LITAF		COMMD6	ZFP36L2	CD52
			CLU	NFKBIZ		CD163	APOE	NKG7	FAU	CCL5	XBP1	C1S	PABPC1	IL7R	RGCC	IQGAP1		ARHGDIB	PAM	UBA52
			CDC42SE1	MRC1		UBE2B	ACTB	LPIN1	CHMP1B	HLA-DRB1	BIRC3	KCNK3	STAT1	DUSP5	CRYBG3	CTSZ		COX7C	RGCC	DDIT4
			SPOCK2	BST2		NKG7	CNIH1	TPT1	LCP1	C1QA	GZMA	DPT	AKNA	TSC22D3	KLRB1	CD74		PARK7	DPT	PLD3
			F2RL2	FYN		BASP1	TPM1	ITM2A	CDKN1A	KLF2	NAMPT	GMFG	CELF1	SDC4	WIPF1	CHMP1B		DLK1	SPOCK1	ISG15
			HTRA1	GIMAP4		IDH2	VSIR	RACK1	PTPRC	PSCA	DNAJB1	KLF2	AIF1	DCN	GZMA	LCP1		KLRB1	COL6A2	SPOCK2
			SPARCL1	CPVL		AMD1	C1QA	SYNM	TYROBP	PLTP	SGK1	EMILIN1	IL2RB	TAGLN2	THBD	MPEG1		CALM1	IGFBP3	ADGRE5
			CCL4			ETF1	SDC3	SRSF7	MAF	HMOX1	VAMP8	HCST	CREM	CAPG	ULK1	PIM3		TRIR	GZMA	HSPE1
			NKG7			WIPF1	LCP1	MYL12B	HCST	HCST	APOE	LTBP1	PARP8	PENK	PRKACB	JUNB		PABPC1	RAMP1	TMSB4X
			NFASC			BIRC3	BTG2	PDCD4	PSME1	HSP90AA1	CTSD	AKNA	LAPTM5	CTSD	KCNK3	DUSP1		UQCR10	CLU	LY6E
			CH25H			RTN3	CRIM1	PTMA	FDFT1	MYL6		IFITM2	PIK3R1	GPX3	SPOCK2	CD55		NDUFB2	IL2RB	FYN

## Sheet: Table S10
Supplementary Table S10. Niche specific genes of LIHC
BC+EN	BC+MAC	BC+MAL	BC+NE	EN+MAC	EN+MAL	EN+NE	MAC+MAL	MAC+NE	MAL+NE
LCP1	HABP2	TMSB4X	ONECUT2	CXCR4	FTH1	LTB	HLA-B	ETS1	B2M
S100A4	MTTP	SRGN	NFIA	S100A6	ACTB	HCST	UBC	IGLL5	TPT1
IRS2	TM4SF1	TYROBP		CD52	B2M	CHDH	B2M	CD3D	HLA-A
MPEG1	PTGR1	MPEG1		IL7R	FTL	RGS1	DNAJB1	SRSF11	HLA-B
	ABCB4	MS4A6A		PTPRC	OAZ1	CLEC2D	IL32	S100A6	CD74
	PAH			TXNIP	HLA-B	DUSP2	HSPA1A	CXCR4	TUBA1B
	FAM8A1			LAPTM5	PSAP	ACSM2A	HSP90AA1	CYR61	ETS1
	PROX1			RGS1	TPT1	C1QC	HLA-C	GTF3A	HSP90AB1
	MME			SH3BGRL3	UBA52	CXCR4	UBB	IL7R	CALM1
	TNFAIP3			LTB	RAC2	EVL	HSPE1	THOC2	GNAS
	FOXP1			RAC2	HLA-C	DUT	DDX5	CLEC2D	TMSB4X
	SHISA4			BIRC3	MS4A6A	RNASE1	HLA-A	IL32	TMSB10
	AR			S100A4	PTPRC	ARL6IP1	SSR4	C1R	LGMN
	AGT			BTG1	TMSB4X	C1R	FAU	MTTP	SLCO2B1
	PPARGC1A			FLNA	CD74	MLEC	HSPA1B	ANXA6	RNASE1
	CPT1A			TMSB10	PRR13	SLC1A2	IGFBP7	SORBS2	UBB
	HGD			CD53	LITAF	NUCKS1	BTG1	ARF6	HLA-C
	ECI2			EZR	ACTG1	DSP	TMSB4X	ABHD14B	RACK1
				CD3D	LYZ	SLCO2B1	DUSP1	LTB	STOM
				ARHGDIB	CTSS	MAOB	ACTG1	MTDH	PIK3R1
				CD44	HSP90AA1	ONECUT2	IGFBP3	CDC42SE2	EEF1B2
				IL2RG	SH3BGRL3	TTC3	HSPB1	AES	CTSC
				GMFG	FAU	PPARGC1A	HAMP	CCL5	A2M
				TIMP1	PGK1	IL32	CFL1	SURF4	HSP90AA1
				CLEC2D	HLA-A	FGL1	RACK1	ARHGEF12	FAU
				NOP53	SAT1	SELENOF	PFN1	FKBP11	C1QC
				ISG20	HSP90AB1	SNX5	HSP90AB1	TIMP3	UBC
				CYBA	ARPC3	AES	IFITM2	SERPINE1	SELENOP
				DUSP2	LCP1	KDELR1	TPT1	ENG	DNAJB1
				EVL	SRGN	HLA-DQA1	UBA52	HMGCS2	IL32
				WIPF1	NFKBIA	MTSS1	EIF1	DUSP2	JUN
				HCLS1	CTSD	SSR1	NACA	FGG	HLA-DQA1
				FAU	TYROBP	MTDH	ACTB	VWF	RGS1
				ANXA1	HLA-DMA		HLA-E	CD52	HSPA1A
				IL10RA	RACK1		UBL5	MBNL1	IL7R
				TSC22D3	ATP5F1E		CXCR4	CDK2AP2
				NAP1L1	BTG1		HSPA8	HNRNPAB
				PABPC1	IL7R		TMSB10	TM4SF1
				ITGB2	PFN1		PABPC1	EFNA1
				COTL1	SERF2		MYL12A	G3BP1
				FNBP1	CD163		EEF1B2	IGFBP7
				FKBP11	H2AFY		HINT1	CCNG1
				IL32	SLC25A6		OST4	SRSF5
				THBS1	HLA-DRB5		MYL6	SULT2A1
				HNRNPA2B1	HSPA1A		HSP90B1	IRS1
				EEF1D	ZYX		DNAJA1	ISG20
				CACYBP	CD14		SEC61B	APOA1
				LSP1	HCST		GAPDH	CLDN1
				LGALS1	CHCHD10		ATP5MC2	MYLK
				BTG2	SLC25A3		JUND	ORMDL3

[truncated: 4 more sheets: Table S11, Table S12, Table S13, Table S14]
